# Supplementary material for: Reversal of Endothelial Cell Anergy by T Cell-Engaging Bispecific Antibodies
Source: Cancers (Basel). 2024 Dec 20;16(24):4251. doi: 10.3390/cancers16244251 (PMC11674949; doi:10.3390/cancers16244251)
Supplement: Supplementary file 1 [file cancers-16-04251-s001.zip]

Archive with 1 entries (1 files):
- cancers-3260429-supplementary.pdf
